# Supplementary material for: Development of a High-Performance Thin-Layer Chromatography Method for the Quantification of Alkyl Glycerolipids and Alkenyl Glycerolipids from Shark and Chimera Oils and Tissues
Source: Mar Drugs. 2022 Apr 18;20(4):270. doi: 10.3390/md20040270 (PMC9029064; doi:10.3390/md20040270)
Supplement: Supplementary file 1 [file marinedrugs-20-00270-s001.zip]

Archive with 1 entries (1 files):
- marinedrugs-1692069-supplementary.pdf
